# Supplementary material for: Structural Optimization of Platinum Drugs to Improve the Drug-Loading and Antitumor Efficacy of PLGA Nanoparticles
Source: Pharmaceutics. 2022 Oct 29;14(11):2333. doi: 10.3390/pharmaceutics14112333 (PMC9698263; doi:10.3390/pharmaceutics14112333)
Supplement: Supplementary file 1 [file pharmaceutics-14-02333-s001.zip]

Archive with 1 entries (1 files):
- pharmaceutics-1976606-supplementary.pdf
